# Supplementary material for: Massive Losses of Taste Receptor Genes in Toothed and Baleen Whales
Source: Genome Biol Evol. 2014 May 6;6(6):1254–65. doi: 10.1093/gbe/evu095 (PMC4079202; doi:10.1093/gbe/evu095)
Supplement: Supplementary Data [file supp_evu095_suppl_data.zip]

Archive with 3 entries (3 files):
- Table_S1-S2.docx
- data_set_S1.rar
- fig._S1_submitted.pdf
